# Supplementary material for: CDCP1 knockdown suppresses PDGFRβ/AKT pathway-mediated vascular smooth muscle cell proliferation by inhibiting PDGFRβ endocytosis
Source: PeerJ. 2025 Apr 15;13:e19114. doi: 10.7717/peerj.19114 (PMC12007496; doi:10.7717/peerj.19114)
Supplement: Supplemental Information 4 [file peerj-13-19114-s004.zip]

Archive with 1 entries (1 files):
- Uncropped Blots.pptx
